# Supplementary material for: Double Mutant Analysis with the Large Flower Mutant, ohbana1, to Explore the Regulatory Network Controlling the Flower and Seed Sizes in Arabidopsis thaliana
Source: Plants (Basel). 2021 Sep 10;10(9):1881. doi: 10.3390/plants10091881 (PMC8473154; doi:10.3390/plants10091881)
Supplement: Supplementary file 1 [file plants-10-01881-s001.zip]

Archive with 1 entries (1 files):
- plants-1341009-supplementary.pdf
